# Supplementary material for: Oral Dysbiosis Is Associated with the Pathogenesis of Aortic Valve Diseases
Source: Microorganisms. 2025 Jul 16;13(7):1677. doi: 10.3390/microorganisms13071677 (PMC12300341; doi:10.3390/microorganisms13071677)
Supplement: Supplementary file 1 [file microorganisms-13-01677-s001.zip]

Archive with 1 entries (1 files):
- microorganisms-3713409-supplementary.pdf
